# Supplementary material for: Magneto-Luminescent Nanocomposites Based on Carbon Dots and Ferrite with Potential for Bioapplication
Source: Nanomaterials (Basel). 2022 Apr 19;12(9):1396. doi: 10.3390/nano12091396 (PMC9103926; doi:10.3390/nano12091396)
Supplement: Supplementary file 1 [file nanomaterials-12-01396-s001.zip]

Archive with 1 entries (1 files):
- nanomaterials-1635465-supplementary.pdf
